# Supplementary material for: Flexible Solar Interfacial Evaporators with Photocatalytic Function for Purification of High-Salinity Organic Wastewater
Source: Nanomaterials (Basel). 2025 Apr 21;15(8):632. doi: 10.3390/nano15080632 (PMC12029355; doi:10.3390/nano15080632)
Supplement: Supplementary file 1 [file nanomaterials-15-00632-s001.zip]

Archive with 2 entries (2 files):
- Movie S1.mp4
- nanomaterials-3587461-supplementary.pdf
